# Supplementary material for: Effects of dynamic taping and moderate-intensity TheraBand training versus usual care on pain, disability, and well-being in adult National Cadet Corps with chronic heel pain: a pilot and feasibility trial
Source: PeerJ. 2026 Mar 6;14:e20777. doi: 10.7717/peerj.20777 (PMC12970306; doi:10.7717/peerj.20777)
Supplement: Supplemental Information 1 [file peerj-14-20777-s001.xlsx]

## Sheet: Sheet1
Group	Gender	Age	Height (Feet)	Weight (Kg)	BMI	Academic Year	NCC Cadet Year	Residence Location	Physical Activity Level	Sleeping Duration	Duration of Heel Pain	Any Medical Condition	Standing or Walking Hours	Inappropriate Footwear	Pre-FFI 1	Pre-FFI 2	Pre-FFI 3	Pre-FFI 4	Pre-FFI 5	Pre-FFI 6	Pre-FFI 7	Pre-FFI 8	Pre-FFI 9	Pre-FFI 10	Pre-FFI 11	Pre-FFI 12	Pre-FFI 13	Pre-FFI 14	Pre-FFI 15	Pre-FFI 16	Pre-FFI 17	Pre-FFI 18	Pre-FFI 19	Pre-FFI 20	Pre-FFI 21	Pre-FFI 22	Pre-FFI 23	Post-FFI 1	Post-FFI 2	Post-FFI 3	Post-FFI 4	Post-FFI 5	Post-FFI 6	Post-FFI 7	Post-FFI 8	Post-FFI 9	Post-FFI 10	Post-FFI 11	Post-FFI 12
Control	2	1	2	1	2	2	2	2	3	3	1	2	2	2	0	0	4	4	0	4	2	4	2	0	1	0	3	0	7	0	0	0	5	2	0	0	7	0	0	1	2	2	1	1	2	1	0	0	0
Control	2	1	2	1	2	2	2	2	2	2	1	2	1	2	0	0	6	6	5	0	6	5	4	0	6	0	4	5	3	0	2	0	0	2	0	0	3	0	0	3	3	2	0	3	2	1	0	3	0
Control	2	1	2	1	1	2	2	2	2	2	1	2	1	2	0	0	4	4	3	3	4	5	2	1	4	0	3	3	5	0	2	1	1	0	1	1	3	0	0	2	2	1	1	2	2	0	0	2	0
Control	2	1	2	2	2	2	2	2	3	2	1	2	2	2	0	0	3	4	5	5	6	0	4	3	4	0	6	5	7	3	5	7	4	0	0	0	6	0	0	1	1	2	2	2	0	1	1	2	0
Control	1	1	2	2	1	1	1	1	2	3	1	1	1	2	0	0	2	0	1	3	4	6	3	0	2	0	4	5	3	1	0	1	0	0	1	0	3	0	0	0	0	0	1	2	3	1	0	1	0
Control	1	1	2	2	1	1	1	1	3	3	1	2	2	2	0	0	5	6	5	4	6	5	5	0	5	0	4	4	6	0	0	0	2	2	0	0	5	0	0	2	2	2	2	3	2	2	0	2	0
Control	1	1	2	2	2	1	1	2	2	3	1	2	1	2	0	0	5	4	3	5	6	6	5	0	5	0	4	4	6	0	0	3	0	2	0	0	6	0	0	2	2	1	2	2	3	2	0	2	0
Control	2	3	2	1	2	4	3	2	3	3	1	2	3	2	0	0	6	5	1	5	6	4	5	1	3	0	5	3	8	1	0	0	6	4	0	0	7	0	0	2	3	0	2	3	2	2	0	1	0
Control	2	3	2	1	2	4	3	2	2	3	1	2	3	3	0	0	2	5	7	5	8	5	5	2	7	4	5	7	8	0	7	4	5	5	0	0	7	0	0	0	2	4	2	4	2	1	0	3	2
Control	1	2	2	2	2	2	2	1	3	2	1	2	3	2	0	0	3	3	4	6	6	4	3	0	2	0	4	2	8	2	1	0	6	3	0	0	7	0	0	1	1	1	3	3	2	1	0	1	0
Experimental	2	1	2	1	1	2	2	2	3	2	1	2	2	2	0	0	3	3	5	6	5	3	4	1	3	0	4	4	6	0	5	4	3	4	0	0	6	1	1	2	3	2	3	2	1	2	0	0	0
Experimental	1	1	2	2	1	1	1	2	2	2	1	2	2	2	0	0	5	4	6	6	7	4	2	0	4	0	4	6	7	0	4	1	3	0	0	0	6	0	0	2	2	3	2	2	1	0	0	1	0
Experimental	2	1	2	1	1	3	3	1	3	3	1	2	3	2	0	0	6	6	5	6	6	5	4	0	6	0	1	5	7	0	4	1	2	0	0	0	5	0	0	2	3	0	2	1	2	2	0	2	0
Experimental	2	1	2	1	1	2	2	2	2	3	1	2	2	2	0	0	6	5	7	5	6	7	5	0	6	0	0	7	7	0	4	2	3	2	0	0	6	0	0	1	2	2	2	2	2	2	0	2	0
Experimental	1	2	2	3	2	2	2	2	3	2	1	2	2	2	0	0	5	5	6	1	3	3	2	0	4	0	1	4	6	0	3	1	3	2	0	3	6	0	0	3	2	3	0	0	1	0	0	1	0
Experimental	2	1	2	2	1	2	2	2	3	2	1	2	2	2	0	0	7	6	5	5	5	6	4	0	5	0	0	6	7	0	4	2	4	2	0	0	6	0	0	3	2	2	2	3	2	1	0	1	0
Experimental	2	1	2	1	1	2	2	1	2	3	1	2	2	2	0	0	2	1	5	4	6	7	5	5	8	3	5	8	7	2	7	6	6	5	0	0	7	0	0	1	0	3	2	4	5	3	3	5	1
Experimental	2	2	2	2	3	3	3	1	3	3	1	2	2	2	0	0	2	3	4	4	5	0	3	2	3	0	5	4	7	2	4	6	3	0	0	0	5	0	0	1	1	2	2	2	0	1	1	2	0
Experimental	1	2	2	4	2	3	3	2	3	3	1	2	2	2	0	0	0	0	3	3	4	4	3	2	2	2	3	3	6	4	6	4	3	4	0	0	2	0	0	1	2	1	1	2	2	1	1	1	0
Experimental	2	1	2	2	3	3	3	2	3	3	1	2	2	2	0	0	4	4	6	2	3	1	2	0	2	1	3	3	3	0	1	2	0	1	1	1	2	0	0	2	2	2	0	1	0	0	0	0	0
[truncated: 95 more columns]
